# Supplementary material for: Lexical Access Restrictions after the Age of 80
Source: Brain Sci. 2023 Sep 19;13(9):1343. doi: 10.3390/brainsci13091343 (PMC10526362; doi:10.3390/brainsci13091343)
Supplement: Supplementary file 1 [file brainsci-13-01343-s001.zip]

Archive with 5 entries (3 files):
- brainsci-2564908-supplementary/
- brainsci-2564908-supplementary/Supplementary Materials/
- brainsci-2564908-supplementary/Supplementary Materials/Supplementary Materials 1. List of words by Experimental Task.pdf
- brainsci-2564908-supplementary/Supplementary Materials/Supplementary Materials 2. Lexical Frequency (Espal).pdf
- brainsci-2564908-supplementary/Supplementary Materials/Supplementary Materials 3. Configuration of Experimental Trials.pdf
